# Supplementary material for: Bi-allelic variants in three genes encoding distinct subunits of the vesicular AP-5 complex cause hereditary macular dystrophy
Source: Am J Hum Genet. 2025 Mar 12;112(4):808–28. doi: 10.1016/j.ajhg.2025.02.015 (PMC12081239; doi:10.1016/j.ajhg.2025.02.015)
Supplement: Table S1. Detailed information on the ophthalmic phenotype of all affected individuals in this study [file mmc2.xlsx]

## Sheet: Table S1
Table S1. Detailed information on the ophthalmic phenotype of all affected individuals in this study.
General information					Age of onset			Fundus	OCT	BAF		Retinography	ffERG
Family ID	Affected individual ID	Affected individual original ID	Age at examination	Sex	Ocular symptoms	Other relevant symptoms	Visual acuity OD/OS (decimal)			Absolute hypoautofluorescent area	Transitional area
1	P1	LL125	63	M	50	50	0.40/0.05	Central macular atrophy extending beyond temporal arcades, spared periphery, no peripapillary sparing. No optic disk pallor, only mildly attenuated vessels.	cRORA and loss of choroid, ORT	Central and peripapillary	Mottled AF and reticular hyperautofluorescence	No visible deposits	Reduced rod and cone responses
1	P2	LL437	74	M	40	50	HM/HM	Central macular atrophy extending beyond temporal arcades, spared periphery, no peripapillary sparing. No optic disk pallor, only mildly attenuated vessels.	cRORA and loss of choroid	Central and peripapillary	Mottled AF	No visible deposits	NA
1	P3	GC28526	63	M	40	50 (hearing loss)	0.20/0.02	Central macular atrophy, spared periphery, no peripapillary sparing. No optic disk pallor, no attenuated vessels. Scarce peripheral reticular pigmentation on WF.	cRORA and loss of choriocapillaris, ORT	Central and peripapillary	Extensive reticular hyperautofluorescence	No visible deposits	NA
2	P4	D1619619	62	M	52	50 (paresthesia)	CF/0.60	Predominantly central atrophy, no peripapillary sparing. No optic disk pallor, no attenuated vessels. Reticular pigment deposition in the midperiphery on WF.	cRORA and loss of choriocapillaris, ORT	Central and peripapillary	Mottled AF and reticular hyperfluorescence	No visible deposits	Reduced rod and cone responses
3	P5	TB12/R1452	43	M	43	40 (hearing loss)	0.50/0.86	Perimacular atrophy, deposits extending beyond the temporal arcades. No optic disk pallor, no attenuated vessels.	NA	NA	NA	Round, yellow deposits	Rod and cone responses at lower limit
4	P6	MOL0747-1	55	F	53	None	0.25/0.80	Central atrophy with pigment; foveal sparing, spared periphery. No optic disk pallor.	NA	NA	NA	NA	Rod and cone responses at lower limit
5	P7	GC21778	56	M	47	35 (hearing loss), 54 (neurological)	CF/0.33	Central macular atrophy extending beyond temporal arcades and nasally, spared periphery, peripapillary area partially spared. No optic disk pallor, only mildly attenuated vessels.	cRORA and loss of choriocapillaris, ORT	Central and nasal	Mottled AF	No visible deposits	Generalized inner retinal dysfunction involving rods and cones, with relative sparing of photoreceptor function
6	P8	0442313Q	63	M	45	None	1.0/0.50	Macular chorioretinal atrophy with initial foveal sparing. Reticular pigment deposition in the periphery on WF.	NA	Central and peripapillary	Mottled AF and reticular hyperfluorescence	No visible deposits	Rod and cone responses within reference values
7	P9	LIV001	63	M	50	55 (hearing loss)	HM/0.13	Predominantly central atrophy, no peripapillary sparing. No optic disk pallor, no attenuated vessels. CHRPE OS. Reticular pigment deposition in the periphery on WF.	cRORA and loss of choriocapillaris, ORT	Central, nasal and peripapillary	Mottled AF and reticular hyperfluorescence	No visible deposits	Rod and cone responses at lower limit
8	P10	LIV002	65	M	45	None	0.27/0.10	Central atrophy, spared periphery, no peripapillary sparing. No optic disk pallor, no attenuated vessels. Reticular pigment deposition in the periphery on WF.	cRORA and loss of choroid and choriocapillaris, ORT	Central and peripapillary	Mottled AF and reticular hyperfluorescence	No visible deposits	Cone response at lower limit
8	P11	LIV003	63	F	Late 40s	Late 50s (hearing loss)	0.17/0.50	Central atrophy, extending beyond the temporal arcades, spared periphery, no peripapillary sparing. No optic disk pallor, no attenuated vessels. Reticular pigment deposition in the periphery on WF.	cRORA and loss of choroid and choriocapillaris, ORT	Central and peripapillary	Mottled AF and reticular hyperfluorescence	No visible deposits	Rod and cone responses at lower limit
9	P12	RPN-714	63	M	54	None relevant	0.80/0.05	Generalized atrophy with foveal sparing in OD. No optic disk pallor, no attenuated vessels.	cRORA and loss of choriocapillaris	NA	NA	No visible deposits	Reduced rod and cone responses
10	P13	Lund-8-CRD11	59	M	40	None	0.80/0.10	Central macular atrophy.	cRORA and loss of choriocapillaris, ORT	NA	NA	NA	Reduced cone responses
11	P14	MST447	32	F	31	None relevant	1.25/1.0	Yellow and pigmented deposits (macula and posterior pole including nasal to the optic disc).	No atrophy, outer retinal deposits	Decreased central autofluorescence	Hyperautofluoresent flecks surrounded by hypoautofluoresent halo	Yellow deposits with variable pigmentation	Rod and cone responses within reference values
12	P15	ZD531	53	M	44	49 (parkinsonism)	0.03/0.07	Central and nasal atrophy, spared periphery, no peripapillary sparing. No optic disk pallor, no attenuated vessels. Reticular pigment deposition in the periphery.	cRORA	Central and peripapillary absolute hypoautofluorescence	Mottled AF	No visible deposits	Rod and cone responses at lower limit
13	P16	CHbasl0320	52	F	Mostly asymptomatic	46 (spastic atactic paraparesis)	0.80/0.80	Flecks. No optic disk pallor, no attenuated vessels.	NA	Small unilateral area	Reticular hyperautofuorescence	NA	NA
14	P17	MD-1609-20-6108	44	F	42	40	1.0/1.0	Macular yellow deposits. No optic disk pallor.	NA	NA	NA	NA	NA
15	P18	CHlaus0322	46	M	30	None relevant	1.0/0.05	Asymmetric macular atrophy, yellow flecks. No optic disk pallor, no attenuated vessels. CHRPE OS.	OD outer retinal thickening; OS outer retinal loss, choroidal neovascular membrane, ORT	Perifoveal	NA	Yellow deposits	Mildly reduced cone responses
16	P19	D1914579	59	M	57	46 (parkinsonism)	0,5/1,0	Predominantly central atrophy, relative foveal sparing, no peripapillary sparing. No optic disk pallor, no attenuated vessels.	cRORA, ORT; choroidal thinning	Central and peripapillary	Mottled AF and reticular hyperfluorescence	Yellow deposits	Rod and cone responses within reference values
17	P20	MDS307	63	M	56	None relevant	0.5/0.32	Central atrophy, extending beyond the temporal arcades, spared periphery, no peripapillary sparing. No optic disk pallor, no attenuated vessels. Reticular pigment deposition in the periphery on WF.	cRORA, ORT; choroidal thinning	Central, nasal and peripapillary	Mottled AF	No visible deposits	Mildly reduced rod and cone responses
18	P21	Crete-224-RS2	70	M	55	NA	<0.05/0.05	Central atrophy, extending beyond the temporal arcades, spared periphery, no peripapillary sparing. No optic disk pallor, no attenuated vessels. Reticular pigment deposition in the periphery on WF.	cRORA, ORT; choroidal thinning	Central, nasal and peripapillary	Mottled AF and reticular hyperfluorescence	No visible deposits	NA
19	P22	GC30506	36	F	36	None	0.86/0.50	Yellow flecks with grey halo at the posterior pole and periphery.	Subretinal deposits and thickening	Absent	Normal autofluorescence	Yellow deposits, pigmented halo	NA
F- female, M, male
OD - right eye, OS - left eye; CF - counting fingers, HM - hand motion; NA - not available
cRORA - Complete RPE and Outer Retinal Atrophy; ORT - outer retinal tubulations; CHRPE - Congenital hypertrophy of the retinal pigment epithelium
WF - Wide-field fundus photography; OCT - Optical Coherence Tomography; ffERG - full-field electroretinogram; BAF - blue-light fundus autofluorescence
