# Supplementary material for: Bi-allelic variants in three genes encoding distinct subunits of the vesicular AP-5 complex cause hereditary macular dystrophy
Source: Am J Hum Genet. 2025 Mar 12;112(4):808–28. doi: 10.1016/j.ajhg.2025.02.015 (PMC12081239; doi:10.1016/j.ajhg.2025.02.015)
Supplement: Table S2. Detailed information regarding causative variants detected in this study [file mmc3.xlsx]

## Sheet: Table S2
Table S2. Detailed information regarding causative variants detected in this study.
Variant ID	Variant type	Gene	Variant hg19 (genomic position)	Variant (nucleotide position)	Variant (protein position)	Frequency (gnomAD 2.1.1)	ACMG (2024)	ACMG (criteria)	PMID	ClinVar classification	ClinVar ID	MutScore	SpliceAI	Predicted effect	Affected isoform
M1	Frameshift insertion	AP5Z1	NC_000007.13:g.4830120_4830123dup	NM_014855.3:c.1836_1839dup	NP_055670.1:p.(Leu614TyrfsTer150)	.	LP	PVS1_strong, PM2_mod	NA	NA	NA	NA	NR	Variant removes more than 10% of transcript	Long and short
M2	Splicing	AP5Z1	NC_000007.13:g.4827925G>T	NM_014855.3:c.1595G>T	NP_055670.1:p.Ser486_Arg532del	1.272e-05	LP	PM2_mod, PM3_mod, PM4_mod	NA	NA	NA	0.6	0.76	Protein length changes resulting from an in-frame deletion of 47aa in a non-repeat, conserved region	Long and short
M3	Nonsense	AP5Z1	NC_000007.13:g.4822992C>T	NM_014855.3:c.412C>T	NP_055670.1:p.(Arg138Ter)	1.617e-05	LP	PVS1_vstrong, PM2_mod	24833714	P/VUS	375314	NA	NR	Predicted to undergo NMD	Long
M4	Frameshift insertion	AP5Z1	NC_000007.13:g.4830451dup	NM_014855.3:c.2086dup	NP_055670.1:p.(Gln696ProfsTer67)	.	LP	PVS1_strong, PM2_mod	NA	VUS	848342	NA	NR	Variant removes more than 10% of transcript	Long and short
M5	Frameshift insertion	AP5Z1	NC_000007.13:g.4825064dup	NM_014855.3:c.950dup	NP_055670.1:p.(Asp317GlufsTer93)	2.418e-05	LP	PVS1_vstrong, PM2_mod	NA	NA	NA	NA	NR	Predicted to undergo NMD	Long and short
M6	Nonsense	AP5Z1	NC_000007.13:g.4825216C>T	NM_014855.3:c.1033C>T	NP_055670.1:p.(Arg345Ter)	4.395e-05	LP	PVS1_vstrong, PM2_mod	27606357	P	948785	NA	NR	Predicted to undergo NMD	Long and short
M7	Non-frameshift deletion	AP5Z1	NC_000007.13:g.4827374_4827400del	NM_014855.3:c.1421_1447del	NP_055670.1:p.(Pro474_Leu482del)	2.167e-05	VUS	PM2_mod, PM4_mod	NA	NA	NA	NA	0.05	Protein length changes resulting from an in-frame deletion of 9aa in a non-repeat, conserved region	Long and short
M8	Nonsense	AP5Z1	NC_000007.13:g.4824676C>T	NM_014855.3:c.928C>T	NP_055670.1:p.(Arg310Ter)	4.077e-05	LP	PVS1_vstrong, PM2_mod	NA	P/LP	810060	NA	NR	Predicted to undergo NMD	Long and short
M9	Nonsense	AP5Z1	NC_000007.13:g.4824679C>T	NM_014855.3:c.931C>T	NP_055670.1:p.(Arg311Ter)	2.533e-05	LP	PVS1_vstrong, PM2_mod	32860008	P/LP	974861	NA	NR	Predicted to undergo NMD	Long and short
M10	Deletion	AP5Z1	NC_000007.13:g.4808369_4950979del	Deletion (7p22.1) including the AP5Z1 gene	NP_055670.1:p.?	.	LP	PVS1_vstrong, PM2_mod	NA	NA	NA	NA	NR	Predicted to undergo NMD	Long and short
M11	Deletion	AP5Z1	NC_000007.13:g.4825307_4825390del	NM_014855.3:c.1124_1132+75del	NP_055670.1:p.?	.	LP	PM2_mod, PP3_strong	NA	NA	NA	NA	1	Predicted to undergo NMD (predicted effect on splicing p.(Ala323GlyfsTer52))	Long and short
M12	Splicing	AP5Z1	NC_000007.13:g.4821181G>A	NM_014855.3:c.180-18G>A	NP_055670.1:p.?	3.322e-05	VUS	PM2_mod, PP3_supp	NA	NA	NA	NA	0.88	Predicted to undergo NMD (predicted effect on splicing p.(Arg60HisfsTer41))	Long
M13	Frameshift delins	AP5Z1	NC_000007.13:g.4820844_4820847delinsTGCTGTAAACTGTAACTGTAAA	NM_014855.3:c.80_83delinsTGCTGTAAACTGTAACTGTAAA	NP_055670.1:p.(Arg27delinsLeuLeuTer)	.	LP	PVS1_vstrong, PM2_mod	20613862	P	2	NA	NR	Predicted to undergo NMD	Long
M14	Frameshift insertion	AP5Z1	NC_000007.13:g.4830136dup	NM_014855.3:c.1852dup	NP_055670.1:p.(Leu618ProfsTer145)	.	LP	PVS1_strong, PM2_mod	NA	NA	NA	NA	NR	Variant removes more than 10% of transcript	Long and short
M15	Nonsense	AP5Z1	NC_000007.13:g.4824572C>A	NM_014855.3:c.824C>A	NP_055670.1:p.(Ser275Ter)	.	LP	PVS1_vstrong, PM2_mod	NA	NA	NA	NA	NR	Predicted to undergo NMD	Long and short
M16	Frameshift deletion	AP5Z1	NC_000007.13:g.4824605_4824614del	NM_014855.3:c.857_866del	NP_055670.1:p.(Leu286ProfsTer25)	.	LP	PVS1_vstrong, PM2_mod	NA	NA	NA	NA	NR	Predicted to undergo NMD	Long and short
M17	Nonsense	AP5Z1	NC_000007.13:g.4824553C>T	NM_014855.3:c.805C>T	NP_055670.1:p.(Gln269Ter)	.	LP	PVS1_vstrong, PM2_mod	NA	NA	NA	NA	NR	Predicted to undergo NMD	Long and short
M18	Nonsense	AP5M1	NC_000014.8:g.57740984C>T	NM_018229.4:c.97C>T	NP_060699.3:p.(Arg33Ter)	8.037e-06	LP	PVS1_vstrong, PM2_mod	NA	NA	NA	NA	NR	Predicted to undergo NMD
M19	Nonsense	AP5M1	NC_000014.8:g.57749729G>A	NM_018229.4:c.1166G>A	NP_060699.3:p.(Trp389Ter)	.	LP	PVS1_vstrong, PM2_mod	NA	NA	NA	NA	NR	Predicted to undergo NMD
M20	Missense	AP5M1	NC_000014.8:g.57747130A>G	NM_018229.4:c.938A>G	NP_060699.3:p.(Tyr313Cys)	7.074e-06	VUS	PM2_mod, PP3_mod	NA	NA	NA	0.924	0.03	Predicted deleterious effect on protein function
M21	Frameshift deletion	AP5B1	NC_000011.9:g.65547656del	NM_138368.5:c.310del	NP_612377.4:p.(Leu104TrpfsTer54)	1.745e-05	LP	PVS1_strong, PM2_mod	NA	NA	NA	NA	NR	Variant removes more than 10% of transcript
M22	Nonsense	AP5B1	NC_000011.9:g.65547501G>A	NM_138368.5:c.463C>T	NP_612377.4:p.(Arg155Ter)	1.326e-05	LP	PVS1_strong, PM2_mod	NA	NA	NA	NA	NR	Variant removes more than 10% of transcript
M23	Frameshift deletion	AP5B1	NC_000011.9:g.65547104del	NM_138368.5:c.862del	NP_612377.4:p.(Gln288SerfsTer29)	.	LP	PVS1_strong, PM2_mod	NA	NA	NA	NA	NR	Variant removes more than 10% of transcript
P - pathogenic, LP- likely pathogenic, VUS - variant of uncertain significance
vstrong - very strong, mod - moderate, supp -supporting
. - absent; NA - not available; NR - not relevant (for clear-cut loss-of-function variants)
NMD - nonsense-mediated mRNA decay; aa - amino acids
